# Supplementary material for: The Clinical Feature and Treatment Outcome of Ocular Melanoma: A 34-Year Experience in a Tertiary Referral Center
Source: Cancers (Basel). 2021 Nov 25;13(23):5926. doi: 10.3390/cancers13235926 (PMC8657155; doi:10.3390/cancers13235926)
Supplement: Supplementary file 1 [file cancers-13-05926-s001.zip]

Archive with 1 entries (1 files):
- cancers-1454263-supplementary.pdf
